# Supplementary material for: Imaging-Based Clinical Management of Mandibular Canal Variants: PR–CBCT–Selective MRI
Source: Biomedicines. 2025 Nov 12;13(11):2760. doi: 10.3390/biomedicines13112760 (PMC12650482; doi:10.3390/biomedicines13112760)
Supplement: Supplementary file 1 [file biomedicines-13-02760-s001.zip]

Archive with 1 entries (1 files):
- biomedicines-3897839-supplementary.pdf
